# Supplementary material for: Peroxygenase-Catalyzed Selective Synthesis of Calcitriol Starting from Alfacalcidol
Source: Antioxidants (Basel). 2022 May 25;11(6):1044. doi: 10.3390/antiox11061044 (PMC9220053; doi:10.3390/antiox11061044)
Supplement: Supplementary file 1 [file antioxidants-11-01044-s001.zip]

Archive with 1 entries (1 files):
- antioxidants-1687999-supplementary.pdf
